# Supplementary material for: Photoreceptor Cells Constitutively Express IL-35 and Promote Ocular Immune Privilege
Source: Int J Mol Sci. 2022 Jul 24;23(15):8156. doi: 10.3390/ijms23158156 (PMC9351654; doi:10.3390/ijms23158156)
Supplement: Supplementary file 1 [file ijms-23-08156-s001.zip]

Archive with 1 entries (1 files):
- ijms-1804158-SI.pdf
